# Supplementary material for: Performance of gene expression–based single sample predictors for assessment of clinicopathological subgroups and molecular subtypes in cancers: a case comparison study in non-small cell lung cancer
Source: Brief Bioinform. 2019 Feb 4;21(2):729–40. doi: 10.1093/bib/bbz008 (PMC7299291; doi:10.1093/bib/bbz008)
Supplement: Supp_bbz008 [file supp_bbz008.zip]

Archive with 3 entries (3 files):
- SupplementaryFigures.pdf
- SupplementaryTable_1.xlsx
- Supplementary_Methods.pdf
