# Supplementary material for: Performance of gene expression–based single sample predictors for assessment of clinicopathological subgroups and molecular subtypes in cancers: a case comparison study in non-small cell lung cancer
Source: Brief Bioinform. 2019 Feb 4;21(2):729–40. doi: 10.1093/bib/bbz008 (PMC7299291; doi:10.1093/bib/bbz008)
Supplement: Supp_bbz008 [file supp_bbz008.zip › SupplementaryTable_1.xlsx]

## Sheet: Histo_genes_overlap.kTSP.AIMS
Experimental arm: Histology
Details: Genes from kTSP/AIMS decision rules (combined data), only overlapping genes
Symbol
KRT5
DSG3
DSC3
CLCA2
PKP1
ALDH3B1
PLEKHA6
FMO5
PNMA2
RORC

## Sheet: Histo_genes_unique.AIMS
Experimental arm: Histology
Details: Genes from AIMS decision rules (combined data), wo overlapping kTSP/AIMS genes
Symbol
ITGA3
TRIM29

## Sheet: Histo_genes_unique.kTSP
Experimental arm: Histology
Details: Genes from kTSP decision rules (combined data), wo overlapping kTSP/AIMS genes
Symbol
FAT2
IRF6
SERPINB5
VSNL1
ABCC6
NKX2-1
SMPDL3B
HPN

## Sheet: Histo_overlap_GOrun.bp
Experimental arm: Histology
Details: GO run (bp) on genes from kTSP/AIMS decision rules (combined data), only overlapping genes
Analysis Type:	PANTHER Overrepresentation Test (Released 20171205)
Annotation Version and Release Date:	GO Ontology database Released 2018-07-03
Analyzed List:	Client Text Box Input (Homo sapiens)
Reference List:	12DS_shared.genes.nonNorm_ROWNAMES_AC.SqCC.samples.txt (Homo sapiens)
Test Type:	FISHER
GO biological process complete	12DS_shared.genes.nonNorm_ROWNAMES_AC.SqCC.samples.txt - REFLIST (7594)	Client Text Box Input (11)	Client Text Box Input (expected)	Client Text Box Input (over/under)	Client Text Box Input (fold Enrichment)	Client Text Box Input (raw P-value)	Client Text Box Input (FDR)
cornification (GO:0070268)	56	5	.08	+	61.64	1.25E-08	1.78E-04
keratinization (GO:0031424)	64	5	.09	+	53.93	2.35E-08	1.67E-04
keratinocyte differentiation (GO:0030216)	92	5	.13	+	37.52	1.32E-07	6.28E-04
epidermal cell differentiation (GO:0009913)	118	5	.17	+	29.25	4.36E-07	1.55E-03
skin development (GO:0043588)	157	5	.23	+	21.99	1.72E-06	4.89E-03
epidermis development (GO:0008544)	184	5	.27	+	18.76	3.68E-06	8.73E-03

## Sheet: Histo_overlap_GOrun.cc
Experimental arm: Histology
Details: GO run (cc) on genes from kTSP/AIMS decision rules (combined data), only overlapping genes
Analysis Type:	PANTHER Overrepresentation Test (Released 20171205)
Annotation Version and Release Date:	GO Ontology database Released 2018-07-03
Analyzed List:	Client Text Box Input (Homo sapiens)
Reference List:	12DS_shared.genes.nonNorm_ROWNAMES_AC.SqCC.samples.txt (Homo sapiens)
Test Type:	FISHER
GO cellular component complete	12DS_shared.genes.nonNorm_ROWNAMES_AC.SqCC.samples.txt - REFLIST (7594)	Client Text Box Input (11)	Client Text Box Input (expected)	Client Text Box Input (over/under)	Client Text Box Input (fold Enrichment)	Client Text Box Input (raw P-value)	Client Text Box Input (FDR)
desmosome (GO:0030057)	19	4	.03	+	> 100	2.07E-08	3.75E-05
cornified envelope (GO:0001533)	30	4	.04	+	92.05	1.07E-07	9.73E-05

## Sheet: Histo_overlap_GOrun.mf
Experimental arm: Histology
Details: GO run (mf) on genes from kTSP/AIMS decision rules (combined data), only overlapping genes
Analysis Type:	PANTHER Overrepresentation Test (Released 20171205)
Annotation Version and Release Date:	GO Ontology database Released 2018-07-03
Analyzed List:	Client Text Box Input (Homo sapiens)
Reference List:	12DS_shared.genes.nonNorm_ROWNAMES_AC.SqCC.samples.txt (Homo sapiens)
Test Type:	FISHER
GO molecular function complete	12DS_shared.genes.nonNorm_ROWNAMES_AC.SqCC.samples.txt - REFLIST (7594)	Client Text Box Input (11)	Client Text Box Input (expected)	Client Text Box Input (over/under)	Client Text Box Input (fold Enrichment)	Client Text Box Input (raw P-value)	Client Text Box Input (FDR)

## Sheet: Histo_kTSP_GOrun.bp
Experimental arm: Histology
Details: GO run (bp) on genes from kTSP decision rules (combined data), also includes the kTSP/AIMS overlapping genes
Analysis Type:	PANTHER Overrepresentation Test (Released 20171205)
Annotation Version and Release Date:	GO Ontology database Released 2018-07-03
Analyzed List:	Client Text Box Input (Homo sapiens)
Reference List:	12DS_shared.genes.nonNorm_ROWNAMES_AC.SqCC.samples.txt (Homo sapiens)
Test Type:	FISHER
GO biological process complete	12DS_shared.genes.nonNorm_ROWNAMES_AC.SqCC.samples.txt - REFLIST (7594)	Client Text Box Input (19)	Client Text Box Input (expected)	Client Text Box Input (over/under)	Client Text Box Input (fold Enrichment)	Client Text Box Input (raw P-value)	Client Text Box Input (FDR)
cornification (GO:0070268)	56	5	.14	+	35.69	2.98E-07	2.12E-03
keratinization (GO:0031424)	64	5	.16	+	31.23	5.56E-07	1.98E-03
keratinocyte differentiation (GO:0030216)	92	6	.23	+	26.07	9.24E-08	1.32E-03
homophilic cell adhesion via plasma membrane adhesion molecules (GO:0007156)	63	4	.16	+	25.38	1.92E-05	3.42E-02
epidermal cell differentiation (GO:0009913)	118	6	.30	+	20.32	3.77E-07	1.79E-03
skin development (GO:0043588)	157	6	.39	+	15.27	1.89E-06	5.39E-03
epidermis development (GO:0008544)	184	6	.46	+	13.03	4.62E-06	1.10E-02
epithelial cell differentiation (GO:0030855)	355	7	.89	+	7.88	1.59E-05	3.24E-02

## Sheet: Histo_AIMS_GOrun.bp
Experimental arm: Histology
Details: GO run (bp) on genes from AIMS decision rules (combined data), also includes the kTSP/AIMS overlapping genes
Analysis Type:	PANTHER Overrepresentation Test (Released 20171205)
Annotation Version and Release Date:	GO Ontology database Released 2018-07-03
Analyzed List:	Client Text Box Input (Homo sapiens)
Reference List:	12DS_shared.genes.nonNorm_ROWNAMES_AC.SqCC.samples.txt (Homo sapiens)
Test Type:	FISHER
GO biological process complete	12DS_shared.genes.nonNorm_ROWNAMES_AC.SqCC.samples.txt - REFLIST (7594)	Client Text Box Input (13)	Client Text Box Input (expected)	Client Text Box Input (over/under)	Client Text Box Input (fold Enrichment)	Client Text Box Input (raw P-value)	Client Text Box Input (FDR)
cornification (GO:0070268)	56	5	.10	+	52.16	3.44E-08	4.89E-04
keratinization (GO:0031424)	64	5	.11	+	45.64	6.45E-08	4.59E-04
keratinocyte differentiation (GO:0030216)	92	5	.16	+	31.75	3.61E-07	1.28E-03
epidermal cell differentiation (GO:0009913)	118	5	.20	+	24.75	1.18E-06	3.37E-03
skin development (GO:0043588)	157	6	.27	+	22.32	1.34E-07	6.35E-04
epidermis development (GO:0008544)	184	5	.31	+	15.87	9.83E-06	2.33E-02
cell adhesion (GO:0007155)	566	7	.97	+	7.22	1.52E-05	3.10E-02
biological adhesion (GO:0022610)	571	7	.98	+	7.16	1.61E-05	2.87E-02

## Sheet: Subtype_genes_overlap.kTSP.AIMS
Experimental arm: Molecular subtypes
Details: Genes from kTSP/AIMS decision rules (combined data), only overlapping genes
Symbol
TPX2
MELK
OIP5
CCNA2
CDKN3
MAD2L1
FOXM1
TOP2A
CDC20
UBE2C
TTK
CCNB1
KIF14
FANCI
RRM2
NEK2
SULF1
KIF2C
AURKA
BUB1B
TRIP13
MCM4
CYP4B1
CACNA2D2
PLA2G1B
PLLP
SCTR
ADH1B
FOXA2
TMPRSS2
FHL1
PLXNA2
HLF
REPS2
SELENBP1
CDKL2
DAPK2
HSD17B6
AK1
AGER
PTPN13

## Sheet: Subtype_genes_unique.AIMS
Experimental arm: Molecular subtypes
Details: Genes from AIMS decision rules (combined data), wo kTSP/AIMS overlapping genes
Symbol
ADRB2
CCNB2
SMC2
GEMIN4
GGH
CD1C
PAICS
NFATC3
TNNC1
IRAK1
WWC1
CHEK1
FCER1A
BIRC5
CENPF
MTM1
NDC80
PIGR
PPFIBP2
KIF11
ROS1
ANGPT1
H2AFZ
SFTPD
PRKCE

[truncated: 6 more sheets: Subtype_genes_unique.kTSP, Subtype_overlap_GOrun.bp, Subtype_overlap_GOrun.cc, Subtype_overlap_GOrun.mf, Subtype_kTSP_GOrun.bp, Subtype_AIMS_GOrun.bp]
